# Supplementary material for: β-Carbolines in Experiments on Laboratory Animals
Source: Int J Mol Sci. 2020 Jul 24;21(15):5245. doi: 10.3390/ijms21155245 (PMC7432475; doi:10.3390/ijms21155245)
Supplement: Supplementary file 1 [file ijms-21-05245-s001.zip]

Archive with 6 entries (5 files):
- ijms-859032-supplementay/
- ijms-859032-supplementay/ijms-859032-supplementary Table S1 after proof.doc
- ijms-859032-supplementay/Supplementary Figure S1.tif
- ijms-859032-supplementay/Supplementary Figure S2.tif
- ijms-859032-supplementay/Supplementary Figure S3.tif
- ijms-859032-supplementay/Supplementary Table S2.doc
